# Supplementary material for: The Staphylococcus aureus RNome and Its Commitment to Virulence
Source: PLoS Pathog. 2011 Mar 10;7(3):e1002006. doi: 10.1371/journal.ppat.1002006 (PMC3053349; doi:10.1371/journal.ppat.1002006)
Supplement: Table S1 — Compilation of 91 expressed RNAs forming the S. aureus RNome. It includes 18 cis-acting regulators including riboswitches (green), 7 cis-encoded sRNAs (purple) 47 trans-encoded RNAs (pink), 10 repeated sequences (yellow), and 9 potential 5′UTRs, 3′UTRs, or small CDSs. Both the gene and RNA names, their experimental confirmations, strand expression, genomic locations, predicted lengths, flanking and/or antisense genes, expression profiles, and conservations are indicated for each RNA with specific comments about their functions, when available. (XLS) [file ppat.1002006.s001.xls]

## Sheet: Feuil1
Gene name*	RNA name	Sequence type	Confirmation	[1]	[2]	[3]	[4]	[5]	[6]	[7]	[8]	[9]	IGR or gene starting nt**	IGR or gene Ending nt**	IGR or gene length	Estimated RNA lenght***	Flanking 1st gene name	NCBI-GeneID	Flanking or antisense gene names	COG [10] of the flanking or antisense genes	Strand	Expression	Conservation	Comments. Cf. [1 to 9]
teg35	Teg35	Cis-acting regulators	RT-qPCR								teg35		12415	12792	378	225	http://www.genome.jp/dbget-bin/www_bget?sau:SA0008	1122779/1122780	hutH (SA0008) / serS (SA0009)	E / J	> > >		S. aureus, S. epidermidis	T-box upstream of SA0009 (seryl-tRNA synthetase)
teg1	Teg1	Cis-acting regulators	RT-qPCR								teg1		15752	16092	341	228	http://www.genome.jp/dbget-bin/www_bget?sau:SAS001	1122782/1122783	SAS001 / SA0011	S / E	> > >	Induction of expression during the oxidative stress. Increased expression during the early phase of growth.	S. aureus, S. saprophyticus. S. epidermidis, S. caseolyticus	S-box (SAM-I riboswitch) upstream of SA0011 (homoserine O-acetyltransferase)
teg4	Teg4	Trans-encoded sRNAs	RT-qPCR								teg4		49266	49751	486	144	http://www.genome.jp/dbget-bin/www_bget?sau:SA0040	1122814/1122815	mecI (SA0040) /xylR (SA0041)	K / KG	> < >	Induction of expression during the oxidative stress.	MRSA, MRS. sciuri	In SCCmec pathogenicity island
rsaOX	RsaOX	Cis-encoded sRNA	Northern Blot							rsaOX			70686	70209	478		http://www.genome.jp/dbget-bin/www_bget?sau:SA0063	1122837	SA0063	-	> (<)			Putative post-transcriptional control of the antisense gene SA0063 (transposase)
rsaOH	RsaOH	Trans-encoded sRNAs	Northern Blot	IGR59						rsaOH	teg37		72446	73508	1063	about 100	http://www.genome.jp/dbget-bin/www_bget?sau:SA0065	1122839/1122840	SA0065 / kdpE (SA0066)	S / TK	< > <		S. aureus	In SCCmec pathogenicity island, contain a UCCC motif
rsaOA	RsaOA	Trans-encoded sRNAs	Northern Blot				rsaOA	rsaX03			teg144		85163	85828	666	207	http://www.genome.jp/dbget-bin/www_bget?sau:SA0084	1122858/1122859	SA0084 / SA0085	R / J	> < <	Exponential	S. aureus, S. epidermidis, S. carnosus, S. warneri	Gene sequence partially repeated (5 times), presence of a putative small ORF on the opposite strand
Sau-53	Sau-53	Cis-encoded sRNA	Northern Blot						Sau-53				209167	208136	1032	192	http://www.genome.jp/dbget-bin/www_bget?sau:SA0178	1122954	argC (SA0178)	E	> (<)	Increased expression during the early phase of growth.		Putative post-transcriptional control of the antisense gene SA0178 (N-acetyl-gamma-glutamyl-phosphate reductase)
rsaK	RsaOK	Cis-acting regulators	Northern Blot, RT-qPCR					rsaK			teg38		216860	217443	584	212	http://www.genome.jp/dbget-bin/www_bget?sau:SA0183	1122959/1122960	glcA (SA0183) / SA0184	G / -	< < >	Prestationary phase	S. aureus	glcA leader sequence generated by a GlcT-mediated antitermination of transcription
rsaG	RsaG	Trans-encoded sRNAs	Northern Blot					rsaG			teg93		254649	255005	357	194	http://www.genome.jp/dbget-bin/www_bget?sau:SA0214	1122991/1122992	uhpT (SA0214) / SA0215	G / T	> > <	Stationary phase	S. aureus	UCCC motif
rsaOB	RsaOB	Cis-acting regulators	Northern Blot				rsaOB				teg40		407471	408140	670	about 200 or 420	http://www.genome.jp/dbget-bin/www_bget?sau:SA0347	1123126/1123127	SA0347 / SA0348	E / K	< < >	Exponential and stationary phases	S. aureus, S. saprophyticus. S. epidermidis, S. haemolitycus, S. carnosus	T-box in front of SA0347 - SA0344 operon involved in cysteine and methionine metabolism
Sau-5971	Sau-5971	Trans-encoded sRNAs	Northern Blot						Sau-5971				412990	413265	276	96	http://www.genome.jp/dbget-bin/www_bget?sau:SA0354	1123134/1123135	SA0354 (rpsR)/SA0355	J / -	> < <	Constitutive in SCV variant (down-regulated in WT strain)	S. aureus	Possible 3'UTR degradation product from SA0355
rsaOW1	RsaOW1	Repeated sequences	Northern Blot							rsaOW1	teg145		425834	426679	846	64	http://www.genome.jp/dbget-bin/www_bget?sau:SA0368	1123150/1123151	SA0368 / tnp IS1181 (SA0369)	R / -	< < >	Constitutive	S. aureus, S. haemolyticus	Putative post-transcriptional antisense control of IS1181 transposase at its 5'UTR
teg76	Teg76	Riboswitch	RT-qPCR						Sau6477		teg76		430618	431129	512	222	http://www.genome.jp/dbget-bin/www_bget?sau:SA0372	1123154/1123155	SA0372 / xprT (SA0373)	- / F	< > >		S. aureus, S. haemolitycus. S. epidermidis	Purine riboswitch upstream SA0373 to SA0376 operon (xprT, pbuX, guaB and guaA involved in purine metabolism)
Sau-63	Sau-63	Trans-encoded sRNAs	Northern Blot						Sau-63				436696	437086	391	65, 98, 280	http://www.genome.jp/dbget-bin/www_bget?sau:SA0377	1123159/1123160	SA0377 / SA0378	- / -	< < <	Constitutive	S. aureus	Moderate expression
Sau-41	Sau-41	Trans-encoded sRNAs	Northern Blot						Sau-41				469897	470926	1030	156, 150, 280	http://www.genome.jp/dbget-bin/www_bget?sau:SAS014	1123195/1123196	SAS014 / ndhF (SA0411)	- / CP	< < >	Exponential and stationary phases	S. aureus	Highly expressed. Not expressed in SCV (small colonie variant). Potential SAS014 5'UTR or sRNA
ffs	4.5S RNA	Trans-encoded sRNAs	RT-qPCR	IGR410	Srr91	S89					teg42		501358	502001	644	about 270	http://www.genome.jp/dbget-bin/www_bget?sau:SA0434	1123220/1123221	SA0434 / SA0435	K / R	> > >	E, S1, S2. Induction of expression during the oxidative stress. Increased expression during the early phase of growth.	S. aureus, S. epidermidis S. haemolyticus S. saprophyticus	4.5S, UCCC motif
teg45	Teg45	Cis-acting regulators	RT-qPCR								teg45		570100	570528	429	290	http://www.genome.jp/dbget-bin/www_bget?sau:SA0486	1123290/1123291	gltX (SA0486) / cysE (SA0487 )	J / E	> > >	Increased expression during the early phase of growth.	S. aureus, S. haemolitycus. S. epidermidis, S. xylosus	T-box (cys regulation)
rsaOI - teg47	rsaOI- Teg47	Trans-encoded sRNAs	Northern Blot, RT-qPCR						Sau-6477	rsaOI	teg47		626797	627130	334	312	http://www.genome.jp/dbget-bin/www_bget?sau:SA0531	1123336/1123337	proP (SA0531) / SA0532	GEPR / -	> < >	stat. Phase	S. aureus	Partial antisens of SA0532, UCCC motif
rsaA	RsaA	Trans-encoded sRNAs	Northern Blot					rsaA	Sau-64	rsaOJ	teg88		636758	637419	662	142	http://www.genome.jp/dbget-bin/www_bget?sau:SA0543	1123349/1123350	SA0543 / SA0544	S / -	< > <	Stationary phase	S. aureus, S. epidermidis	Highly expressed. UCCC motif. Down regulated in SCV (small colonie variant)
rsaOW2	RsaOW2	Repeated sequences	Northern Blot			S70				rsaOW2	teg98		679620	680738	1119		http://www.genome.jp/dbget-bin/www_bget?sau:SA0586	1123392/1123393	SA0586 (tnp IS1181) / SA0587	- / P	< > <	Constitutive	S. aureus, S. carnosus, S. haemolitycus	Putative post-transcriptional antisense control of IS1181 transposase at its 5'UTR
rsaC	RsaC	Trans-encoded sRNAs	Northern Blot			S101		rsaC			teg90		679620	680738	1119	533	http://www.genome.jp/dbget-bin/www_bget?sau:SA0586	1123392/1123393	SA0586 (tnp IS1181) / SA0587	- / P	< < <	Accumulates in stationary phase	S. aureus	Five UCCC motif
sbrC	SbrC	Small RNAs bona fide	Northern Blot									sbrC	679620	680738	1119	about 310	http://www.genome.jp/dbget-bin/www_bget?sau:SA0586	1123392/1123393	SA0586 (tnp IS1181) / SA0587	- / P	< > <	Sigma B regulated		Encode a putative small basic peptide
rsaD	RsaD	Trans-encoded sRNAs	Northern Blot					rsaD			teg91		695718	696463	746	177	http://www.genome.jp/dbget-bin/www_bget?sau:SA0600	1123407/1123408	SA0600 / SA0601	F / S	> < >	Induction of expression during the oxidative stress	S. aureus, S. epidermidis, S. haemolitycus	UCCC motif
rsaOC	RsaOC	Cis-acting regulators	Northern Blot				rsaOC	RsaX08			teg50		761022	761371	350	98	http://www.genome.jp/dbget-bin/www_bget?sau:SA0667	1123474/1123475	SA0667 / SA0668	R / EH	< < >	Exponential phase	S. aureus, S. epidermidis	QueC-riboswitch
Sau-66	Sau-66	Cis-encoded sRNA	Northern Blot						Sau-66				763774	763980	207	79	http://www.genome.jp/dbget-bin/www_bget?sau:SA0671	1123478	SA0671	-	< (>)	Ni expression in "WT", but in SVC		Putative post-transcriptional control of the antisense gene SA0671. Expression induced in SCV (small colonie variant)
rsaH	RsaH	Trans-encoded sRNAs	Northern Blot					rsaH	Sau-6059	rsaOK	teg94		829363	830064	702	128	http://www.genome.jp/dbget-bin/www_bget?sau:SA0724	1123532/1123533	SA0724 / SA0725	R / -	< > >	Accumulates in stationary phase	S. aureus	UCCC motif
ssrA	tmRNA	Trans-encoded sRNAs	Northern Blot	IGR669	WAN014GIY	S107					teg150		843706	844543	838	359	http://www.genome.jp/dbget-bin/www_bget?sau:SA0736	1123544/1123546	SA0736 (smpB) / SA0737	O / -	> > >	Exponential and stationary phases	S. aureus, S. epidermidis, S. haemolitycus	tmRNA, UCCC motif
rsaOL	RsaOL	Trans-encoded sRNAs	Northern Blot						Sau-07	rsaOL	teg100		856992	857482	491	about 100	http://www.genome.jp/dbget-bin/www_bget?sau:SA0747	1123556/1123557	cspC (SA0747) / SA0748	K / -	> < <	Increased expression with OD.	S. aureus, S. epidermidis
rsaOM	RsaOM	Cis-acting regulators	Northern Blot							rsaOM	teg52		875349	875597	249	116	http://www.genome.jp/dbget-bin/www_bget?sau:SAS023	1123583/1123584	SAS023 / SA0769	OC / P	> > >		S. aureus, S. epidermidis	S-box
rsaOW3	RsaOW3	Repeated sequences	Northern Blot							rsaOW3	teg101		893701	893905	205	55	http://www.genome.jp/dbget-bin/www_bget?sau:SA0786	1123601/1123602	SA0786 / tnp IS1181 (SA0787)	S / L	> < >	Constitutive	S. aureus, S. carnosus	Putative post-transcriptional antisense control of IS1181 transposase at its 5'UTR
rsaF	RsaF	Trans-encoded sRNAs	Northern Blot					rsaF					975284	975742	459	104	http://www.genome.jp/dbget-bin/www_bget?sau:SA0859	1123676/1123677	SA0859 / SA0860	E / -	> > <	Accumulates in stationary phase		SA0859 3'UTR or sRNA
rsaE	RsaE	Trans-encoded sRNAs	Northern Blot					rsaE	Sau-20	rsaON	teg92		975284	975742	459	102	http://www.genome.jp/dbget-bin/www_bget?sau:SA0859	1123676/1123677	SA0859 / SA0860	E / -	> > <	Prestationary phase	S. aureus, S. epidermidis S. saprophyticus, S. carnosus	Two UCCC motif
Sau-6053	Sau-6053	Cis-acting regulators ?	Northern Blot						Sau-6053		teg78		995779	996079	301	170?	http://www.genome.jp/dbget-bin/www_bget?sau:SA0877	1123695/1123696	prfC (SA0877) / SA0878	J / P	> > >	Less in stationary phase	S. aureus, S. haemolitycus. S. epidermidis	Intergenic sRNA or YybP-ykoY Cis-regulatory element
sprF2	SprF2	Trans-encoded sRNAs	Northern Blot	IGR867									1005994	1006203	210	about 120	http://www.genome.jp/dbget-bin/www_bget?sau:SA0885	1123706/1123707	SA0885 / SAS028	- / -	> ? >	Exponential and stationary phases	S. aureus
sprG2	SprG2	Trans-encoded sRNAs	Northern Blot	IGR867									1005994	1006203	210	about 300	http://www.genome.jp/dbget-bin/www_bget?sau:SA0885	1123706/1123707	SA0885 / SAS028	- / -	> ? >	Exponential and stationary phases	S. aureus
Sau-02	Sau-02	Trans-encoded sRNAs	Northern Blot						Sau-02		teg102		1006365	1007020	656	117	http://www.genome.jp/dbget-bin/www_bget?sau:SAS028	1123707/1123708	SAS028 / SAS029	- / C	> < >	Constitutive	S. aureus, S. epidermidis	Highly expressed. Sequence duplicated (with 93% identity) within the IGR. Three other partial repetition in the genome
rsaOO	RsaOO	Potential small CDSs	Northern Blot							rsaOO	teg54	sbrA	1012811	1013050	240	about 190	http://www.genome.jp/dbget-bin/www_bget?sau:SA0891	1123714/1123715	SA0891 / SA0892	P / S	> < <	Sigma B regulated	S. epidermidis, S. saprophyticus, S. warneri, S. hominis, and S. haemolyticus	Partial homology with hypothetical protein in other strains, predicted to be membrane/extracellular peptide
Sau-59	Sau-59	Cis-encoded sRNA	Northern Blot						Sau-59				1057017	1058312	1296	127?	http://www.genome.jp/dbget-bin/www_bget?sau:SA0931	1123755	SA0931	-	< (>)	Constitutive		Putative post-transcriptional control of the antisense gene SA0931. Moderate expression
rsaOP	RsaOP	Trans-encoded sRNAs	Northern Blot							rsaOP			1089149	1089566	418	about 100	http://www.genome.jp/dbget-bin/www_bget?sau:SA0961	1123787/1123788	SA0961 / SA0962	- / -	> > >	Accumulates in stationary phase	S. aureus, S. epidermidis, S. lugdunensis, S. haemolyticus, S. saprophyticus, S. carnosus	Several products detected
teg55	Teg55	Potential 5'UTRs and 3'UTRs	RT-qPCR								teg55		1090688	1091241	554	124	http://www.genome.jp/dbget-bin/www_bget?sau:SA0962	1123788/1123789	SA0962 / pycA (SA0963)	D / C	> > >		S. aureus	Potential 5'UTR of pycA or sRNA
teg56	Teg56	Cis-acting regulators	RT-qPCR								teg56		1113934	1114313	380	224	http://www.genome.jp/dbget-bin/www_bget?sau:SA0984	1123811/1123812	SA0984 / pheS (SA0985)	J / J	> > >		S. aureus, S. haemolitycus. S. epidermidis, S. xylosus	T-box
teg57	Teg57	Potential 5'UTRs and 3'UTRs	RT-qPCR						Sau-6229		teg57		1127037	1127356	320	238	http://www.genome.jp/dbget-bin/www_bget?sau:SA0993	1123820/1123821	uvrC (SA0993) / sdhC (SA0994)	L / C	> > >		S. aureus, S. epidermidis, S. haemolitycus, S. carnosus	5'UTR of sdhC or Cis-reg
rsaOW4	RsaOW	Repeated sequences	Northern Blot							rsaOW4	teg59		1138566	1139083	518	99	http://www.genome.jp/dbget-bin/www_bget?sau:SA1005	1323834/1323835	SA1005 / tnp IS1181 (SA1006)	- / L	< < >	Constitutive	S. aureus, S. carnosus, S. haemolyticus	Putative post-transcriptional antisense control of IS1181 transposase at its 5'UTR
teg60	Teg60	Trans-encoded sRNAs	RT-qPCR								teg60		1150036	1150341	306	216	http://www.genome.jp/dbget-bin/www_bget?sau:SA1015	1123845/1123846	SA1015 / SA1016	- / P	> > <		S. aureus	In vSaγ pathogenicity island
Sau-24	Sau-24	Cis-acting regulators	Northern Blot		WAN01CC2P	S9			Sau-24		teg81		1225812	1225913	102	70?	http://www.genome.jp/dbget-bin/www_bget?sau:SA1083	1123914/1123915	trmD (SA1083) / rplS (SA1084)	J / J	> > >	Less in stationary phase	S. aureus, S. saprophyticus. S. epidermidis, S. haemolitycus, S. carnosus	Highly expressed. L19 cis-regulation (feedback regulation)
teg61	Teg61	Potential 5'UTRs and 3'UTRs	RT-qPCR								teg61		1244853	1245199	347	109	http://www.genome.jp/dbget-bin/www_bget?sau:SA1098	1123929/1123930	codY (SA1098)/ rpsB (SA1099)	K / J	> > >	Induction of expression during the oxidative stress	S. aureus, S. epidermidis, S. haemolitycus ou S. saprophyticus	Cis-reg RpsB (S2 feedback regulation)
Sau-27	Sau-27	Trans-encoded sRNAs	Northern Blot						Sau--27				1283527	1283822	296	90?	http://www.genome.jp/dbget-bin/www_bget?sau:SA1129	1123960/1123961	SA1129 / SAS037	R / -	> > <		S. aureus	Potential SA1929 3'UTR or sRNA
sbrB	SbrB	Potential small CDSs	Northern Blot								teg111	sbrB	1336752	1337130	379		http://www.genome.jp/dbget-bin/www_bget?sau:SA1173	1124010/1124011	SA1173 / lexA (SA1174)	-/KT	> > <	Sigma B regulated	S. epidermidis, S. saprophyticus, S. warneri, S. hominis, and S. haemolyticus	Encode a putative small basic peptide
rsaOQ	RsaOQ	Cis-acting regulators	Northern Blot						Sau-28	rsaOQ	teg82		1372074	1372564	491	about 285, 3'UTR?	http://www.genome.jp/dbget-bin/www_bget?sau:SA1198	1124037/1124038	SA1198 / SA1199	G / EH	> > >		S. aureus, S. saprophyticus, S. haemolitycus	tandem T-boxes
rnp	RNaseP RNA	Trans-encoded sRNAs	Northern Blot	rnp	WAN01CC66	S76					teg65		1483578	1484012	435	about 380	http://www.genome.jp/dbget-bin/www_bget?sau:SA1277	1124115/1124116	SA1277 / SA1278	L / -	< < <	Exponential and stationary phases	S. aureus, S. epidermidis S. heamolyticus, S. carnosus, S. caseolyticus	RNAseP
Sau-50	Sau-50	Cis-encoded sRNA	Northern Blot						Sau-50				1510710	1510982	273	147?	http://www.genome.jp/dbget-bin/www_bget?sau:SA1305	1124144	hu (SA1305)	L	> (<)	Down regulation in stationary phase		Putative post-transcriptional control of the antisense gene SA1305 (DNA-binding protein HU). Highly expressed
rsaOD	RsaOD	Cis-acting regulators	Northern Blot				rsaOD				teg67		1600042	1600375	334	214	http://www.genome.jp/dbget-bin/www_bget?sau:SA1393	1124234/1124235	SA1393 / glyS (SA1394)	R / J	< > >	Exponential phase	S. aureus, S. haemolitycus. S. epidermidis, S. xylosus, S. caseolyticus	Putative T-Box upsteam SA1394 (glyS)
ssrS	6S RNA	Trans-encoded sRNAs	Northern Blot	ssrS	ssr80	S78					teg97		1660651	1660795	145	about 230 (180)	http://www.genome.jp/dbget-bin/www_bget?sau:SAS050	1224299/1224300	SAS050 / aspS (SA1456)	- / J	< < <		S. aureus, S. epidermidis S. saprophyticus	6S
teg69	Teg69	Cis-acting regulators	RT-qPCR								teg69		1663841	1664300	460	253	http://www.genome.jp/dbget-bin/www_bget?sau:SA1457	1224301/1224302	hisS (SA1457) / lytH (1458)	J / M	< < <	Induction of expression during the oxidative stress	S. aureus, S. epidermidis, S. carnosus	Putative T-box upstream of SA1457 (hisS)
teg70	Teg70	Cis-acting regulators	RT-qPCR			S70					teg70		1696574	1696976	403	273	http://www.genome.jp/dbget-bin/www_bget?sau:SA1488	1124332/1124333	valS (SA1488)/ tag (SA1489)	J / L	< < >		S. aureus, S. saprophyticus. S. epidermidis	T-box
teg72	Teg72	Potential 5'UTRs and 3'UTRs	RT-qPCR								teg72		1726509	1727006	498	147	http://www.genome.jp/dbget-bin/www_bget?sau:SA1514	1124359/1124360	SA1514 / phoR (SA1515)	- / T	< < <		S. aureus	5'UTR of SA1514
rsaOW5 (Teg119)	RsaOW5	Repeated sequences	Northern Blot							rsaOW5	teg119		1761523	1761713	191	63	http://www.genome.jp/dbget-bin/www_bget?sau:SAS052	1124386/1124387	SAS052 (rpsD) / tnp IS1181 (SA1541)	J / -	> < >	Constitutive	S. aureus, S. carnosus	Antisense of the 5'UTR of IS1181 tnp
rsaB	RsaB	Trans-encoded sRNAs	Northern Blot					rsaB					1777956	1778287	332	60	http://www.genome.jp/dbget-bin/www_bget?sau:SA1552	1124398/1124399	SA1552/ fhs (SA1553)	- / F	< > <	Accumulate in stationary phase
Sau-5949	Sau-5949	Trans-encoded sRNAs	Northern Blot						Sau-5949		teg120		1799087	1799556	470	60?	http://www.genome.jp/dbget-bin/www_bget?sau:SA1568	1124414/1124415	SA1568 / trmB (SA1569)	R / R	< > <	increassed in stationary phase	S. aureus, S. haemolyticus, S. carnosus	Partially repeated in multicopy in the IS1181. Moderate expression
rsaOE	RsaOE	Cis-acting regulators	Northern Blot, RT-qPCR				rsaOE				teg73		1818594	1818883	290	about 220	http://www.genome.jp/dbget-bin/www_bget?sau:SA1579	1124425/1124425	leuS (SA1579) / SA1580	J / GEPR	< < <	Exponential and Stationary phases. Induction of expression during the oxidative stress	S. aureus, S. saprophyticus. S. epidermidis, S. carnosus	Putative T-box upstream of SA1579 (leuS)
sprA	SprA	Trans-encoded sRNAs	Northern Blot	IGR1520	WAN01CCBZ						teg8		1856223	1856978	756	about 210	http://www.genome.jp/dbget-bin/www_bget?sau:SA1623	1124466/1124467	SA1623 / tnp IS232 (SA1624)	- / L	< > <	Exponential and Stationary phases.	S. aureus plasmids	In vSaβ pathogenicity island. May encode a small toxin, Teg153 would prevent its expression.
sprB	SprB	Trans-encoded sRNAs	Northern Blot	IGR1529							teg9		1866661	1867134	474	about 110	http://www.genome.jp/dbget-bin/www_bget?sau:SA1633	1124476/1124477	SA1633 / truncatedSA (SA1634)	P / -	> < <	Exponential and Stationary phases.	S. aureus	In vSaγ pathogenicity island
sprC	SprC	Trans-encoded sRNAs	Northern Blot	IGR1534			ND15				teg10		1871168	1872530	1363	about 170	http://www.genome.jp/dbget-bin/www_bget?sau:SA1638	1124481/1124482	lukE (SA1638) / SA1639	- / -	< < >	Exponential and Stationary phases.	S. aureus, S. haemolitycus	In vSaγ pathogenicity island
rsaOW6	RsaOW	Repeated sequences	Northern Blot							rsaOW6	teg142		1914223	1914805	583	168	http://www.genome.jp/dbget-bin/www_bget?sau:SA1676	1124528/1124529	SA1676 / SA1677 (tnp)	R/ L	< < >	Constitutive	S. aureus	Putative post-transcriptional antisense control of IS1181 transposase at its 5'UTR
rsaOF	RsaOF	Repeated sequences	Northern Blot				rsaOF				teg12 (?)		1950479	1951008	530	about 180	http://www.genome.jp/dbget-bin/www_bget?sau:SA1704	1124588/1124589	map (SA1704) / SA1705	J / S	< < >	Stationary phase	S. aureus, S. epidermidis	Similiarity with STAR element, partially repeated in the IGR near to SA0681 and others locations
sprD	SprD	Trans-encoded sRNAs	Northern Blot	IGR1640							teg14		2006879	2007560	682	about 150	http://www.genome.jp/dbget-bin/www_bget?sau:SA1754	1124641/1124642	SA1754 / SA1755	- / -	< < >	Exponential and Stationary phases.	S. aureus	sprD, in φsa3 pathogenicity island
rsaOR	RsaOR	Trans-encoded sRNAs	Northern Blot	(sprX)	ssr6					rsaOR	teg15		2008572	2009085	514	about150 & 280 nt	http://www.genome.jp/dbget-bin/www_bget?sau:SA1757	1124643/1124644	SA1757 / sak (SA1758)	- / -	< < <	Less in stationary phase	S. aureus	In φsa3 pathogenicity island, UCCC motif
sprF	SprF	Trans-encoded sRNAs	Northern Blot	IGR1644							teg154		2010789	2011001	213	about 130	http://www.genome.jp/dbget-bin/www_bget?sau:SA1760	1124646/1124647	SA1760 / SAS059	S / -	< > <	Exponential and Stationary phases.	S. aureus, S. sciuri, S. carnosus, S. epidermidis, S. saprophyticus	sprF, complementary to 3' UTR of SAS059 or sprG, antisense of a potential sORF encoding toxin of TpxA family, SprF would be the antitoxin
sprG	SprG	Trans-encoded sRNAs	Northern Blot										2010789	2011001	213	about 300 & 400	http://www.genome.jp/dbget-bin/www_bget?sau:SA1760	1124646/1124647	SA1760 / SAS059	S / -	< < <	Exponential and Stationary phases.	S. aureus	In pathogenicity island. May encode a small toxin, Teg154 would prevent its expression
RNAIII	RnaIII	Trans-encoded sRNAs	Northern Blot	IGR1714									2078477	2079445	969	514	http://www.genome.jp/dbget-bin/www_bget?sau:SA1841	1124733/1124734	SA1841 / agrB (SA1842)	R / -	> < >	not in N315		Includes a translated ORF
rsaOW7 (Teg17)	RsaOW	Repeated sequences	Northern Blot, RT-qPCR							rsaOW7	teg17		2135734	2135901	168		http://www.genome.jp/dbget-bin/www_bget?sau:SA1884	1124784/1124785	SA1884 (tnp) / SA1885	L / LKJ	< > <	Constitutive	S. aureus, S. carnosus, S. haemolyticus	Putative post-transcriptional antisense control of IS1181 transposase at its 5'UTR
teg18	Teg18	Repeated sequences	RT-qPCR								teg18		2201833	2201983	151	161	http://www.genome.jp/dbget-bin/www_bget?sau:SA1952	1124853/1124854	ant(9) (SA1952) / tnpC (SA1553)	R / -	< < <	Increased expression during the early phase of growth.	S. aureus	Present in multicopy
sprG3	SprG3	Trans-encoded sRNAs	Northern Blot	IGR1807									2206111	2206973	863	about 180 & 300	http://www.genome.jp/dbget-bin/www_bget?sau:SA1956	1124857/1124858	SA1956 / SAS069	- / -	> ? >	Exponential and Stationary phases.	S. aureus
sprF3	SprF3	Trans-encoded sRNAs	Northern Blot							sprF3			2206111	2206973	863	about 160	http://www.genome.jp/dbget-bin/www_bget?sau:SA1956	1124857/1124858	SA1956 / SAS069	- / -	> > >	Exponential and Stationary phases.	S. aureus
teg19b	Teg19b	Cis-acting regulators	RT-qPCR	IGR1807	AN01CCIL-rc						teg19b		2206111	2206973	863	252	http://www.genome.jp/dbget-bin/www_bget?sau:SA1956	1124857/1124858	SA1956 / SAS069	- / -	> < >		S. aureus, S. epidermidis, S. carnosus	Include small ORF, complementary to Teg19a
teg21	Teg21	Potential 5'UTRs and 3'UTRs	RT-qPCR								teg21		2225591	2225867	277	118	http://www.genome.jp/dbget-bin/www_bget?sau:SA1964	1124870/1124871	fmtB (SA1964) / glmM (SA1965)	- / -	< < <	Induction of expression during the oxidative stress. Increased expression during the early phase of growth.	S. aureus	Potential 5'UTR of fmtB
Sau-31	Sau-31	Cis-encoded sRNA	Northern Blot						Sau-31				2294188	2293379	-808	66	http://www.genome.jp/dbget-bin/www_bget?sau:SA2021	1124940	cbiO (SA2021)	P	> (<)			Putative post-transcriptional control of the antisense gene SA2021 (cobalt transporter ATP-binding subunit). Highly expressed
Sau-30	Sau-30	Trans-encoded sRNAs	Northern Blot						Sau-30				2294189	2294725	537	70?	http://www.genome.jp/dbget-bin/www_bget?sau:SA2021	1124940/1124941	cbiO (SA2021) / rplQ (SA2022)	P	< < < ?		S. aureus, S. haemolyticus, S. saprophyticus, S. lugdunensis, S. epidermidis, S. carnosus	Highly expressed
rsaOG	RsaOG	Trans-encoded sRNAs	Northern Blot, RT-qPCR				rsaOG	rsaI			teg24		2367825	2368208	384	149	http://www.genome.jp/dbget-bin/www_bget?sau:SA2104	1125029/1125030	SA2104 / SA2105	G / K	< < >	Exponential and stationary phase. Induction of expression during the oxidative stress	S. aureus, S. epidermidis, S. haemolitycus
teg26	Teg26	Potential 5'UTRs and 3'UTRs	RT-qPCR								teg26		2426294	2426607	314	150	http://www.genome.jp/dbget-bin/www_bget?sau:SA2158	1125086/1125087	SA2158 / SA2159	- / KR	< < <	Induction of expression during the oxidative stress	S. aureus	Pontential 5'UTR of SA2158
rsaJ	RsaJ	Trans-encoded sRNAs	Northern Blot					rsaJ	Sau-5837		teg96		2486706	2487157	452		http://www.genome.jp/dbget-bin/www_bget?sau:SA2215	1125143/1125144	SA2215 (bioD) / SA2216	H / V	< > <		S. aureus
sprA2	SprA2	trans-encoded sRNAs	Northern Blot	IGR2049	WAN014FZW								2490679	2491623	945	about 210	http://www.genome.jp/dbget-bin/www_bget?sau:SA2217	1125145/1123146	SA2217 / SA2219	- / -	< < <	Exponential and stationary phase.		SA2218 antisense ?
teg28	Teg28	Potential 5'UTRs and 3'UTRs	RT-qPCR								teg28		2512999	2513661	663	127	http://www.genome.jp/dbget-bin/www_bget?sau:SA2237	1125164/1125165	opuCA (SA2237)/ SA2238	E / S	< < <	Induction of expression during the oxidative stress	S. aureus	Potential 5'UTR of opuCA or sRNA
rsaOT	RsaOT	Trans-encoded sRNAs	Northern Blot		ssr43					rsaON	teg29		2544336	2544594	259	145	http://www.genome.jp/dbget-bin/www_bget?sau:SA2267	1125195/1125196	SA2267 / SA2268	- / -	> < <	Prestationary phase	S. aureus	Potential 3'UTR of SA2268, UCCC motif
Sau-19	Sau-19	Trans-encoded sRNAs	Northern Blot					rsaX21	Sau-19		teg131		2544787	2545346	560	75	http://www.genome.jp/dbget-bin/www_bget?sau:SA2268	1125196/1125197	SA2268 / SA2269	- / -	< > <		S. aureus	Low expression.
rsaOW8 (Teg30)	RsaOW	Repeated sequences	Northern Blot							rsaOW8	teg30		2568115	2568322	208	99	http://www.genome.jp/dbget-bin/www_bget?sau:SA2289	1125216/1125217	SA2289 (tnp) / SA2290 (fnbB)	L / -	< > <	Constitutive	S. aureus, S. carnosus, S. simulans	Putative post-transcriptional antisense control of IS1181 transposase at its 5'UTR
rsaOU	RsaOU	Cis-acting regulators	Northern Blot							rsaOU			2611619	2611918	300		http://www.genome.jp/dbget-bin/www_bget?sau:SA2326	1125253/1125254	SA2326 (ptsG) / SA2327	G / EH	< < <	Prestationary phase		Rat sequence
Sau-6072	Sau-6072	Trans-encoded sRNAs	Northern Blot						Sau-6072				2616263	2616651	389	50?	http://www.genome.jp/dbget-bin/www_bget?sau:SA2331	1125258/1125259	SA2331 / SA2332	- / -	> > >	Less in stationary phase	S. aureus	Potential SA2331 3'UTR or sRNA
rsaOV	RsaOV	Trans-encoded sRNAs	Northern Blot						Sau-40	rsaOV			2632123	2632361	239	55	http://www.genome.jp/dbget-bin/www_bget?sau:SA2343	1125271/1125272	SA2343 / copA (SA2344)	- / P	> > >	Stationary phase	S. aureus	Potential SA2343 3'UTR or sRNA
Sau-13	Sau-6072	Cis-encoded sRNA	Northern Blot						Sau-13				2715011	2716435	1425	104	http://www.genome.jp/dbget-bin/www_bget?sau:SA2420	1125349	phoB (SA2420)	P	< (>)	Exponential and stationary phases.		Putative post-transcriptional control of the antisense gene SA2420 (cobalt transporter ATP-binding subunit). Highly expressed. Absent in SVC variant
* Given gene name associated with the first confirmation with an alternative method (e.i.: Northern blot, extremity mapping or qRT-PCR in addition to cDNA sequence, gene array detection or biocomputing predictions).
** When the numbers indicate a gene position instead of an IGR, the cell are in grey
*** Estimated RNA lenght from either northern blots, extremity mapping, terminator biocomputing predictions or corresponding cDNA assembly. This number varies according to the publications.
References
1. Pichon C, Felden B (2005) Small RNA genes expressed from Staphylococcus aureus genomic and pathogenicity islands with specific expression among pathogenic strains. Proc Natl Acad Sci U S A 102: 14249-14254.
2. Roberts C, Anderson KL, Murphy E, Projan SJ, Mounts W, et al. (2006) Characterizing the effect of the Staphylococcus aureus virulence factor regulator, SarA, on log-phase mRNA half-lives. J Bacteriol 188: 2593-2603.
3. Anderson KL, Roberts C, Disz T, Vonstein V, Hwang K, et al. (2006) Characterization of the Staphylococcus aureus heat shock, cold shock, stringent, and SOS responses and their effects on log-phase mRNA turnover. J Bacteriol 188: 6739-6756.
4. Marchais A, Naville M, Bohn C, Bouloc P, Gautheret D (2009) Single-pass classification of all noncoding sequences in a bacterial genome using phylogenetic profiles. Genome Res 19: 1084-1092.
5. Geissmann T, Chevalier C, Cros MJ, Boisset S, Fechter P, et al. (2009) A search for small noncoding RNAs in Staphylococcus aureus reveals a conserved sequence motif for regulation. Nucleic Acids Res 37: 7239-7257.
6. Abu-Qatouseh LF, Chinni SV, Seggewiss J, Proctor RA, Brosius J, et al. (2010) Identification of differentially expressed small non-protein-coding RNAs in Staphylococcus aureus displaying both the normal and the small-colony variant phenotype. J Mol Med 88: 565-575.
7. Bohn C, Rigoulay C, Chabelskaya S, Sharma CM, Marchais A, et al. (2010) Experimental discovery of small RNAs in Staphylococcus aureus reveals a riboregulator of central metabolism. Nucleic Acids Res: doi:10.1093/nar/gkq1462
8. Beaume M, Hernandez D, Farinelli L, Deluen C, Linder P, et al. (2010) Cartography of methicillin-resistant S. aureus transcripts: detection, orientation and temporal expression during growth phase and stress conditions. PLoS One 5: e10725.
9. Nielsen JS, Christiansen MH, Bonde M, Gottschalk S, Frees D, et al. (2010) Searching for small sigma(B)-regulated genes in Staphylococcus aureus. Arch Microbiol: DOI: 10.1007/s00203-00010-00641-00201.
10. Tatusov RL, Fedorova ND, Jackson JD, Jacobs AR, Kiryutin B, et al. (2003) The COG database: an updated version includes eukaryotes. BMC Bioinformatics 4: 41.
COG definitions
Code	Description
C	Energy production and conversion
D	Cell cycle control, cell division, chromosome partitioning
E	Amino acid transport and metabolism
F	Nucleotide transport and metabolism
G	Carbohydrate transport and metabolism
H	Coenzyme transport and metabolism
J	Translation, ribosomal structure and biogenesis
K	Transcription
L	Replication, recombination and repair
M	Cell wall/membrane/envelope biogenesis
O	Posttranslational modification, protein turnover, chaperones
P	Inorganic ion transport and metabolism
R	General function prediction only
S	Function unknown
T	Signal transduction mechanisms
V	Defense mechanisms
